# Supplementary material for: MgrB Inactivation Confers Trimethoprim Resistance in Escherichia coli
Source: Front Microbiol. 2021 Jul 28;12:682205. doi: 10.3389/fmicb.2021.682205 (PMC8355897; doi:10.3389/fmicb.2021.682205)
Supplement: Supplementary file 6 [file Table_2.xlsx]

## Sheet: Sheet1
Table S2. Genes regulated by mgrB under the normal growth condition.
Up regulated genes in the mgrB mutant strain
Gene Name	Description	Fold changes	Q-value
ygeI	hypothetical protein	incalculable	0.00305644
gadB	glutamate decarboxylase B, PLP-dependent	291.626	2.57e-70
asr	acid shock-inducible periplasmic protein	218.786	9.32e-69
gadC	glutamate:gamma-aminobutyric acid antiporter	179.372	6.23e-76
hdeB	acid-resistance protein	156.121	1.06e-70
gadA	glutamate decarboxylase A, PLP-dependent	141.612	1.97e-62
hdeA	stress response protein acid-resistance protein	112.963	4.63e-63
gadW	DNA-binding transcriptional activator	111.993	7.26e-72
gadE	DNA-binding transcriptional activator	78.1631	3.79e-51
appY	DNA-binding transcriptional activator	75.0783	2.17e-45
slp	outer membrane lipoprotein	72.9414	3.63e-39
hdeD	acid-resistance membrane protein	56.8581	2.51e-59
mgtA	magnesium transporter	36.2131	1.42e-44
gadX	DNA-binding transcriptional dual regulator	30.6356	2.76e-25
ymdF	hypothetical protein	29.2568	2.76e-36
elbA	hypothetical protein	27.9651	2.26e-28
hchA	Hsp31 molecular chaperone	26.5368	3.24e-37
katE	hydroperoxidase HPII(III)	25.4258	8.37e-38
ybgS	hypothetical protein	25.0693	7.36e-32
ybjG	undecaprenyl pyrophosphate phosphatase	21.566	3.83e-38
ybaS	glutaminase	21.5414	7.92e-41
ycaC	hydrolase	21.5151	4.75e-28
crcA	palmitoyl transferase for Lipid A	20.5149	1.3e-39
yiaG	transcriptional regulator	19.6674	4.38e-35
rstA	DNA-binding response regulator in two-component regulatory system with RstB	19.2311	4.32e-33
yqeI	transcriptional regulator	18.3144	7.43e-15
ybiJ	hypothetical protein	18.0073	5.08e-37
talA	transaldolase A	17.5619	3.89e-33
yjdJ	acyltransferase	17.193	9.54e-34
narZ	nitrate reductase 2 (NRZ) subunit alpha	16.836	4.31e-34
tktB	transketolase 2, thiamin-binding	16.7257	2.63e-30
fbaB	fructose-bisphosphate aldolase class I	16.1053	1.38e-32
yccJ	hypothetical protein	15.9376	7.27e-31
wrbA	flavoprotein in Trp regulation	15.7032	3.48e-28
yegP	hypothetical protein	15.1132	4.11e-27
ydeI	hypothetical protein	14.3629	8.25e-30
narU	nitrate/nitrite transporter	13.979	6.85e-29
yjdI	hypothetical protein	13.8355	9.5e-33
yjgB	alcohol dehydrogenase, Zn-dependent and NAD(P)-binding	13.5746	1.19e-28
elaB	hypothetical protein	13.4163	6.73e-29
ybjX	hypothetical protein	12.8038	3.69e-26
rstB	sensory histidine kinase in two-component regulatory system with RstA	12.657	6.46e-30
yahK	oxidoreductase	12.2934	4.03e-26
narY	nitrate reductase 2 (NRZ) subunit beta	11.9355	1.82e-28
yeaQ	inner membrane protein	11.901	7.18e-24
yciF	hypothetical protein	11.7464	7.87e-21
yeiU	undecaprenyl pyrophosphate phosphatase	11.2404	2.14e-15
poxB	pyruvate dehydrogenase (pyruvate oxidase), thiamin-dependent, FAD-binding	11.1316	2.24e-26
metU	tRNA	11.0887	2.33e-08
rydB	miscRNA	11.0712	6.12e-20
mdtE	multidrug resistance efflux transporter	10.8719	3.92e-24
ggt	gamma-glutamyltranspeptidase	10.6577	4.3e-24
ygiW	hypothetical protein	10.648	9.15e-19
yiiS	hypothetical protein	10.6405	2.13e-26
osmB	lipoprotein	10.5575	8.93e-15
yciE	hypothetical protein	10.5045	4.89e-22
psiF	hypothetical protein	10.4708	6.96e-21
yahO	hypothetical protein	10.4462	6.12e-18
yqjC	hypothetical protein	10.3093	2.83e-24
treF	cytoplasmic trehalase	10.0506	3.21e-23
entB	isochorismatase	9.91964	8.55e-22
aidB	isovaleryl CoA dehydrogenase	9.80377	3.73e-21
otsA	trehalose-6-phosphate synthase	9.47639	1.92e-22
yhiF	DNA-binding ranscriptional regulator	9.36486	3.58e-23
ompX	outer membrane protein	9.14754	2.9e-20
msyB	hypothetical protein	9.08717	4.06e-19
mscS	mechanosensitive channel	8.97879	1.02e-20
narW	nitrate reductase 2 (NRZ) subunit delta (assembly subunit)	8.93894	1.29e-24
adhP	alcohol dehydrogenase, 1-propanol preferring	8.86668	3.56e-22
bfr	bacterioferritin, iron storage and detoxification protein	8.85746	7.44e-19
narV	nitrate reductase 2 (NRZ) subunit gamma	8.75208	1.2e-26
mdtF	multidrug transporter, RpoS-dependent	8.40647	2.89e-20
ybgA	hypothetical protein	8.37913	4.63e-24
yebO	hypothetical protein	8.36544	2.8e-20
hdhA	7alpha-hydroxysteroid dehydrogenase	8.15382	4.5e-19
osmY	hypothetical protein	8.14384	1.61e-09
ygaM	hypothetical protein	8.10545	5.49e-14
fis	global DNA-binding transcriptional dual regulator	8.06408	6.12e-20
yqjK	hypothetical protein	7.97029	3.36e-20
yegS	hypothetical protein	7.91606	2.31e-24
yiiT	stress-induced protein	7.89905	2.35e-17
otsB	trehalose-6-phosphate phosphatase, biosynthetic	7.88073	5.65e-21
phnB	hypothetical protein	7.81356	6.26e-20
ybaY	outer membrane lipoprotein	7.78564	1.05e-17
sra	30S ribosomal protein S22	7.78355	1.25e-09
yjfY	hypothetical protein	7.72682	9.96e-10
ytjA	hypothetical protein	7.68904	7.81e-11
ydhS	hypothetical protein	7.66965	4.06e-21
phoP	DNA-binding response regulator in two-component regulatory system with PhoQ	7.61023	4.02e-18
yciG	hypothetical protein	7.59851	1.48e-12
ivy	inhibitor of vertebrate C-lysozyme	7.59186	5.21e-16
ybaT	transporter	7.50154	3.76e-20
rcsA	DNA-binding transcriptional co-regulator with RcsB	7.38724	1.93e-09
yhfG	hypothetical protein	7.33333	1.09e-11
ygaU	hypothetical protein	7.3215	5.72e-15
yqjE	inner membrane protein	7.2223	6.47e-19
yehE	hypothetical protein	7.17465	6.1e-13
yhiD	Mg(2+) transport ATPase inner membrane protein	7.17338	3.68e-13
yeaR	hypothetical protein	6.95501	3.78e-10
ydiZ	hypothetical protein	6.94469	2.82e-16
sufD	component of SufBCD complex	6.91975	5.05e-14
yqjD	hypothetical protein	6.89993	6.38e-17
yhjX	transporter	6.8817	2.06e-15
ybiM	hypothetical protein	6.77749	3.06e-18
fic	stationary-phase protein, cell division	6.75013	2.78e-11
phoQ	sensory histidine kinase in two-component regulatory system with PhoP	6.74472	2.83e-15
yadC	fimbrial-like adhesin protein	6.68422	3.52e-09
sufC	component of SufBCD complex, ATP-binding component of ABC superfamily	6.66955	5.24e-16
entA	2,3-dihydro-2,3-dihydroxybenzoate dehydrogenase	6.65963	3.06e-20
yjbJ	stress response protein	6.65332	5.37e-14
yphA	inner membrane protein	6.59014	4.38e-19
dacC	D-alanyl-D-alanine carboxypeptidase	6.55749	4.17e-17
ycgB	hypothetical protein	6.51853	1.52e-08
ryeB	miscRNA	6.44108	5.19e-11
yhbO	intracellular protease	6.43709	9.51e-15
slyB	outer membrane lipoprotein	6.32272	3.32e-16
yeaH	hypothetical protein	6.27818	1.6e-10
dkgA	2,5-diketo-D-gluconate reductase A	6.17423	2.1e-13
ybhB	kinase inhibitor	6.1665	3.2e-19
yfcG	glutathione S-transferase	6.11534	1.85e-18
yodB	cytochrome	6.03816	4.17e-11
gmr	modulator of Rnase II stability	5.98892	3.57e-17
phr	deoxyribodipyrimidine photolyase, FAD-binding	5.9759	5.42e-16
artI	arginine transporter subunit	5.93864	1.28e-14
yfbG	fused UDP-L-Ara4N formyltransferase and UDP-GlcA C-4'-decarboxylase	5.87058	4.17e-17
yrbL	hypothetical protein	5.75926	1.05e-12
ydaM	diguanylate cyclase, GGDEF domain signalling protein	5.72142	1.51e-16
csrC	miscRNA	5.65848	7.54e-11
ydiH	hypothetical protein	5.62905	1.72e-16
focA	formate transporter	5.62144	8.47e-12
yqjG	S-transferase	5.6053	9.17e-16
cbpA	curved DNA-binding protein	5.54421	2.5e-11
sufS	selenocysteine lyase, PLP-dependent	5.5013	2.23e-11
yoaC	hypothetical protein	5.48454	1.25e-16
ompA	outer membrane protein A (3a;II*;G;d)	5.39194	7.03e-12
yncC	DNA-binding transcriptional regulator	5.35061	4.62e-16
sufE	sulfur acceptor protein	5.32691	6.84e-14
yeaG	hypothetical protein	5.32686	6.54e-09
cbpM	modulator of CbpA co-chaperone	5.32613	1.83e-08
metT	tRNA	5.3049	1.84e-06
speG	spermidine N1-acetyltransferase	5.28309	6.3e-15
sufA	Fe-S cluster assembly protein	5.23336	1.17e-14
yhiM	inner membrane protein	5.20392	3.89e-11
yncE	hypothetical protein	5.19991	1.86e-12
yghA	glutathionylspermidine synthase, with NAD(P)-binding Rossmann-fold domain	5.1193	4.77e-09
osmC	osmotically inducible, stress-inducible membrane protein	5.11729	2.46e-08
moaB	molybdopterin biosynthesis protein B	5.11326	2.52e-14
gabT	4-aminobutyrate aminotransferase, PLP-dependent	5.06285	1.1e-13
ybhO	cardiolipin synthase 2	5.06093	9.29e-15
ynhG	hypothetical protein	5.04414	2.54e-08
yobH	hypothetical protein	4.95592	1.95e-08
gltW	tRNA	4.89791	5.66e-09
entE	enterobactin synthase multienzyme complex 2,3-dihydroxybenzoate-AMP ligase	4.86888	2.59e-11
gnsB	hypothetical protein	4.85069	1.97e-05
sfcA	malate dehydrogenase, NAD-requiring	4.76368	2.5e-11
ecnB	entericidin B membrane lipoprotein	4.72971	6.73e-13
ybhP	DNase	4.72635	1.56e-12
ycaP	inner membrane protein	4.69024	2.72e-15
moaC	molybdopterin biosynthesis, protein C	4.67821	1.52e-12
chaB	cation regulator	4.64887	3.26e-11
yqeJ	hypothetical protein	4.64333	0.00107324
yjgR	ATPase	4.60754	2.7e-12
yjdC	transcriptional regulator	4.57277	3.03e-11
gabD	succinate-semialdehyde dehydrogenase I, NADP-dependent	4.56853	5.1e-12
pphA	serine/threonine-specific protein phosphatase 1	4.52958	2.07e-09
yohC	inner membrane protein	4.51905	6.81e-11
yfhB	hypothetical protein	4.5106	2.64e-11
yhcN	hypothetical protein	4.50784	1.05e-12
yliI	dehydrogenase	4.48341	2.88e-12
ydgA	hypothetical protein	4.43979	6.59e-11
yedR	inner membrane protein	4.4282	5.05e-08
yebV	hypothetical protein	4.38401	3.39e-12
leuV	tRNA	4.35665	0.00474943
entF	enterobactin synthase multienzyme complex component, ATP-dependent	4.31275	4.18e-10
osmE	DNA-binding transcriptional regulator	4.30077	2.16e-07
ybdB	hypothetical protein	4.29576	3.19e-10
yabP	hypothetical protein	4.273	1.47e-12
yjcB	inner membrane protein	4.24133	1.73e-05
ydcL	lipoprotein	4.22031	2.91e-12
yhcO	barnase inhibitor	4.20875	2.71e-10
ygdI	hypothetical protein	4.17217	0.000144042
yhjY	hypothetical protein	4.15982	1.38e-10
yliH	hypothetical protein	4.15474	1.52e-05
ytfE	regulator of cell morphogenesis and cell wall metabolism	4.14459	2.13e-10
yqjF	quinol oxidase subunit	4.08187	1.51e-10
chaC	regulatory protein for cation transport	4.06866	3.69e-12
yebF	hypothetical protein	4.06536	4.99e-10
csiR	DNA-binding transcriptional dual regulator	4.05775	6.14e-12
yagZ	hypothetical protein	4.0494	1.8e-10
ybfA	hypothetical protein	4.04551	1.3e-11
ybcM	DNA-binding transcriptional regulator	4.02549	3.21e-07
yabQ	hypothetical protein	4.0253	4.26e-06
moaE	molybdopterin synthase, large subunit	3.98964	2.94e-10
yoaG	hypothetical protein	3.97982	1.53e-08
ycfR	hypothetical protein	3.97846	4.81e-08
ysgA	hydrolase	3.96521	1.37e-09
dsbG	periplasmic disulfide isomerase/thiol-disulfide oxidase	3.95409	6.06e-09
hyaA	hydrogenase 1, small subunit	3.94407	2.6e-11
gapC	-	3.92271	4.68e-08
tatE	TatABCE protein translocation system subunit	3.9106	1.59e-10
moaD	molybdopterin synthase, small subunit	3.90319	2.27e-09
ymfJ	hypothetical protein	3.89716	8.91e-07
glyY	tRNA	3.89417	0.00271467
sufB	component of SufBCD complex	3.88853	5.78e-09
sraB	miscRNA	3.84781	1.68e-10
ybdK	gamma-glutamyl:cysteine ligase	3.84093	2.4e-07
ykgC	oxidoreductase with FAD/NAD(P)-binding domain and dimerization domain	3.83506	6.35e-12
ytfK	hypothetical protein	3.81668	8.69e-06
ygcF	hypothetical protein	3.81297	2.39e-10
ymfT	DNA-binding transcriptional regulator	3.79472	0.000679338
ybjP	lipoprotein	3.76104	5.4e-08
yodC	hypothetical protein	3.75951	2.7e-11
gabP	gamma-aminobutyrate transporter	3.72615	7.73e-10
feoB	fused ferrous iron transporter, protein B	3.70336	2.11e-09
yfjU	hypothetical protein	3.70194	4.95e-07
sodC	superoxide dismutase, Cu, Zn	3.68796	2.11e-06
yedP	hypothetical protein	3.66462	0.000151252
feoA	ferrous iron transporter, protein A	3.65879	6.54e-09
dusB	tRNA-dihydrouridine synthase B	3.64448	0.000135669
yehZ	transporter subunit	3.62396	2.53e-10
ymgB	hypothetical protein	3.61744	0.000240098
dppF	dipeptide transporter	3.61071	6.24e-09
yhaH	inner membrane protein	3.60766	5.5e-09
yehW	transporter subunit	3.60705	7.78e-10
yfbF	undecaprenyl phosphate-L-Ara4FN transferase	3.60236	5.85e-09
ompT	outer membrane protease VII	3.59657	1.44e-07
ibpA	heat shock chaperone	3.57733	2.53e-10
folA	dihydrofolate reductase	3.57406	6.31e-06
exbB	membrane spanning protein in TonB-ExbB-ExbD complex	3.56368	3.01e-06
yggE	hypothetical protein	3.53495	2.65e-07
ldcC	lysine decarboxylase 2	3.52938	4.62e-09
yggL	hypothetical protein	3.51006	1.32e-08
yrbD	ABC-type organic solvent transporter	3.50984	2.6e-08
ynaI	inner membrane protein	3.49192	1.32e-08
fhuA	ferrichrome outer membrane transporter	3.49063	2.59e-08
ydfO	hypothetical protein	3.48697	0.00863888
yjcC	signal transduction protein	3.45197	8.47e-08
mscL	mechanosensitive channel	3.44448	1.56e-07
mdoB	phosphoglycerol transferase I	3.44233	3.16e-09
glcB	malate synthase G	3.43416	9.65e-08
artM	arginine transporter subunit	3.43294	4.95e-10
yhiO	universal stress (ethanol tolerance) protein B	3.42914	0.000271419
ymgE	inner membrane protein	3.42578	4.92e-05
artQ	arginine transporter subunit	3.42014	2.87e-10
mltD	membrane-bound lytic murein transglycosylase D	3.39651	1.59e-06
luxS	S-ribosylhomocysteinase	3.38621	2.35e-07
appC	cytochrome bd-II oxidase, subunit I	3.3843	1.09e-08
ybjM	inner membrane protein	3.37492	5e-05
tonB	membrane spanning protein in TonB-ExbB-ExbD complex	3.35943	2.11e-09
yjhB	transporter	3.35936	6.39e-09
yodD	hypothetical protein	3.31624	0.00052578
ydfV	hypothetical protein	3.31201	5.94e-05
fruB	fused fructose-specific PTS enzyme IIA component and HPr component	3.30421	5.42e-07
yddV	diguanylate cyclase	3.29499	1.62e-09
yhjD	inner membrane protein	3.27227	1.08e-06
yohF	oxidoreductase with NAD(P)-binding Rossmann-fold domain	3.27224	9.4e-08
yohJ	inner membrane protein	3.27171	7.54e-06
fecB	iron-dicitrate transporter subunit	3.25484	2.99e-07
yrbC	ABC-type organic solvent transporter	3.23995	3.08e-07
yhgG	DNA-binding transcriptional regulator	3.23519	1.31e-06
appB	cytochrome bd-II oxidase, subunit II	3.22438	5.8e-09
yfdI	inner membrane protein	3.21328	0.000756183
yjeF	carbohydrate kinase	3.211	1.21e-07
corA	magnesium/nickel/cobalt transporter	3.21008	4.83e-07
fruK	fructose-1-phosphate kinase	3.20474	1.79e-07
ybhL	inner membrane protein	3.20402	8.44e-06
metY	tRNA	3.18108	0.000943023
ydcW	medium chain aldehyde dehydrogenase	3.17365	4.21e-08
ycdS	outer membrane protein	3.14151	5.05e-07
artP	arginine transporter subunit	3.1255	3.75e-07
ydcK	hypothetical protein	3.11087	4.1e-05
hslR	ribosome-associated heat shock protein Hsp15	3.10998	1.86e-08
dps	Fe-binding and storage protein	3.09397	2.31e-05
leuT	tRNA	3.08597	0.0208177
yjgH	mRNA endoribonuclease	3.0695	5.66e-05
chaA	calcium/sodium:proton antiporter	3.05418	3.18e-07
oppF	oligopeptide transporter subunit	3.05175	1.35e-07
yqhA	inner membrane protein	3.0439	1.27e-06
ynfB	hypothetical protein	3.03092	1.52e-05
yhhT	inner membrane protein	3.01547	2.38e-07
ygjG	putrescine:2-oxoglutaric acid aminotransferase, PLP-dependent	3.00543	1.84e-06
fimB	tyrosine recombinase/inversion of on/off regulator of fimA	2.98756	1.54e-06
ycgN	hypothetical protein	2.98698	7.05e-08
yghK	glycolate transporter	2.95992	2.29e-06
dos	cAMP phosphodiesterase, heme-regulated	2.94566	3.27e-07
intG	-	2.94396	0.00974639
entC	isochorismate synthase 1	2.9171	1.69e-06
fiu	iron outer membrane transporter	2.91059	2.89e-06
yceI	hypothetical protein	2.90632	1.98e-06
ymgG	hypothetical protein	2.90616	4.72e-05
bolA	regulator of penicillin binding proteins and beta lactamase transcription (morphogene)	2.90497	0.00172335
glnW	tRNA	2.8949	0.00618484
ybjN	oxidoreductase	2.87691	1.63e-06
fhuF	ferric iron reductase involved in ferric hydroximate transport	2.8718	2.36e-06
hemL	glutamate-1-semialdehyde aminotransferase	2.86653	2.99e-06
yfjW	inner membrane protein	2.85415	9.19e-07
oppD	oligopeptide transporter subunit	2.85339	2.21e-07
blc	outer membrane lipoprotein	2.84619	0.000124298
valW	tRNA	2.84548	0.00943947
appA	phosphoanhydride phosphorylase	2.83682	3.35e-06
proP	proline/glycine betaine transporter	2.81401	7.41e-06
yggH	tRNA (m7G46) methyltransferase, SAM-dependent	2.80309	1.99e-05
ptsG	fused glucose-specific PTS enzyme IIBC components	2.79445	0.000504633
fimC	chaperone, periplasmic	2.79321	0.00290557
ydcV	spermidine/putrescine transporter subunit	2.7916	2.37e-07
yceD	hypothetical protein	2.78775	3.58e-05
pyrL	pyrBI operon leader peptide	2.78481	0.00191831
yjgL	hypothetical protein	2.77801	9.88e-06
yehX	transporter subunit	2.76048	1.01e-05
ybaA	hypothetical protein	2.75524	2.59e-05
ybdR	oxidoreductase	2.75467	1.01e-05
ygjF	G/U mismatch-specific DNA glycosylase	2.74914	5.97e-05
dppD	dipeptide transporter	2.73415	2.01e-05
yagR	oxidoreductase with molybdenum-binding domain	2.72988	1.17e-06
yagS	oxidoreductase with FAD-binding domain	2.7222	1.16e-05
tam	trans-aconitate methyltransferase	2.70963	0.000297705
yfhL	4Fe-4S cluster-containing protein	2.7093	0.00236101
hyaB	hydrogenase 1, large subunit	2.69816	3.01e-06
nudC	NADH pyrophosphatase	2.69532	9.15e-06
fimD	outer membrane usher protein, type 1 fimbrial synthesis	2.68724	6.36e-05
cadA	lysine decarboxylase 1	2.67232	4.67e-05
exbD	membrane spanning protein in TonB-ExbB-ExbD complex	2.65238	2.16e-05
mlrA	DNA-binding transcriptional regulator	2.65147	2.31e-05
tyrV	tRNA	2.64529	0.00244399
glnU	tRNA	2.62796	0.0073021
clcA	chloride channel, voltage-gated	2.61936	4.62e-06
yeaD	hypothetical protein	2.6145	1.94e-05
yeaJ	diguanylate cyclase	2.61278	4.72e-06
ybhM	inner membrane protein	2.60814	0.000819663
ygaW	inner membrane protein	2.6075	0.000219213
ydbK	fused Fe-S subunit of pyruvate-flavodoxin oxidoreductase	2.60692	3.8e-05
ydcX	inner membrane protein	2.60387	0.000653627
glcG	hypothetical protein	2.5922	5.81e-05
ygaC	hypothetical protein	2.59219	7.28e-05
intB	integrase	2.57838	1.04e-05
yrbB	hypothetical protein	2.57279	1.2e-05
hyaD	protein involved in processing of HyaA and HyaB proteins	2.56395	0.000307649
hslU	molecular chaperone and ATPase component of HslUV protease	2.55259	0.000328075
yghU	S-transferase	2.54524	4.49e-05
moaA	molybdopterin biosynthesis protein A	2.54325	1.01e-05
ypaA	-	2.54215	0.00029353
yedX	hypothetical protein	2.54175	0.00168146
glgP	glycogen phosphorylase	2.53669	0.000167523
tadA	tRNA-specific adenosine deaminase	2.53561	3.68e-05
yfbE	uridine 5'-(beta-1-threo-pentapyranosyl-4-ulose diphosphate) aminotransferase, PLP-dependent	2.53524	1.2e-05
yohK	inner membrane protein	2.53478	1.2e-05
yobG	hypothetical protein	2.53367	0.0026232
phnO	acyltransferase	2.52572	5.27e-06
btuE	glutathione peroxidase	2.52283	9.3e-06
ydeJ	hypothetical protein	2.51721	0.0012732
ybiU	hypothetical protein	2.51083	7.92e-06
yjbA	phosphate starvation inducible protein	2.51075	4.4e-05
bfd	bacterioferritin-associated ferredoxin	2.50075	0.0222801
marA	DNA-binding transcriptional dual regulator	2.49806	0.000202111
yrbE	toluene transporter subunit	2.49354	5.06e-05
csrB	miscRNA	2.49189	0.00527182
ycgJ	hypothetical protein	2.48151	4.86e-05
groL	Cpn60 chaperonin GroEL, large subunit of GroESL	2.47622	0.000279761
yafK	hypothetical protein	2.47574	0.00663808
slyX	hypothetical protein	2.47436	1.79e-05
groS	Cpn10 chaperonin GroES, small subunit of GroESL	2.46903	0.000250536
argG	argininosuccinate synthetase	2.46579	2.66e-05
yrfG	hydrolase	2.46249	0.000316409
ycfP	hypothetical protein	2.45744	8.69e-05
yifE	hypothetical protein	2.44832	1.68e-05
fimH	minor component of type 1 fimbriae	2.44238	0.000118802
ydhC	transporter	2.44191	0.00042916
fecA	ferric citrate outer membrane transporter	2.44047	0.00125123
pitA	phosphate transporter, low-affinity	2.44026	0.000427933
hyaC	hydrogenase 1, b-type cytochrome subunit	2.43896	0.000882332
asnC	DNA-binding transcriptional dual regulator	2.43487	3.18e-05
borD	lipoprotein	2.43205	0.00123964
fhlA	DNA-binding transcriptional activator	2.42821	2.67e-05
inaA	hypothetical protein	2.42595	0.000200479
rhsC	rhsC element core protein RshC	2.42275	8.89e-05
csrA	pleiotropic regulatory protein for carbon source metabolism	2.41842	0.00170245
kefF	flavoprotein subunit for the KefC potassium efflux system	2.41781	0.000279952
ydhQ	hypothetical protein	2.4176	0.000240098
fimG	minor component of type 1 fimbriae	2.41664	0.000599217
galP	D-galactose transporter	2.41476	0.000103026
tsgA	transporter	2.4139	5.3e-05
dbpA	ATP-dependent RNA helicase-specific for 23S rRNA	2.411	0.000216158
rpoD	RNA polymerase, sigma 70 (sigma D) factor	2.40809	0.000540561
ybiO	mechanosensitive channel	2.40663	0.000219213
artJ	arginine transporter subunit	2.40232	9.95e-05
atpC	F1 sector of membrane-bound ATP synthase subunit epsilon	2.39768	0.000237219
speC	ornithine decarboxylase	2.39715	6.63e-05
ycdO	hypothetical protein	2.39669	4.92e-05
yrbF	toluene transporter subunit	2.38997	0.000497086
emtA	lytic murein endotransglycosylase E	2.38554	7.66e-05
csgD	DNA-binding transcriptional activator	2.37578	0.00325143
ydgD	peptidase	2.37457	0.00236938
yagT	xanthine dehydrogenase, 2Fe-2S subunit	2.3619	4.87e-05
aceA	isocitrate lyase	2.35239	0.00373837
fhuC	iron-hydroxamate transporter subunit	2.35168	2.57e-05
sseB	rhodanase-like enzyme, sulfur transfer from thiosulfate	2.35143	8.5e-05
fecC	iron-dicitrate transporter subunit	2.35135	4.95e-05
ydbJ	hypothetical protein	2.35115	0.000355424
cadC	DNA-binding transcriptional activator	2.34135	8.91e-05
fhuD	iron-hydroxamate transporter subunit	2.33914	7.91e-05
yccU	CoA-binding protein with NAD(P)-binding Rossmann-fold domain	2.33525	0.00074087
cfa	cyclopropane fatty acyl phospholipid synthase	2.32981	0.00188046
ygaF	hypothetical protein	2.30728	0.000129106
ybiS	hypothetical protein	2.30623	0.00216364
pstS	phosphate transporter subunit	2.30479	6.33e-05
rssB	response regulator of RpoS	2.3047	9.59e-05
ymjC	oxidoreductase	2.3009	0.00462601
yecO	methyltransferase	2.29486	0.0133568
dnaK	chaperone Hsp70, co-chaperone with DnaJ	2.29029	0.000672498
yfiL	hypothetical protein	2.28572	0.010851
yqjH	siderophore interacting protein	2.27999	5.38e-05
yfjK	hypothetical protein	2.27237	7.81e-05
ybaK	hypothetical protein	2.27189	0.00109646
htpG	molecular chaperone HSP90 family	2.26862	0.00157743
glcF	glycolate oxidase iron-sulfur subunit	2.26495	0.00948402
fimI	fimbrial protein involved in type 1 pilus biosynthesis	2.26424	0.0107567
yjiN	inner membrane protein	2.26179	7.4e-05
rssA	hypothetical protein	2.26076	0.000474096
ygiV	transcriptional regulator	2.25401	0.000269241
hslV	peptidase component of the HslUV protease	2.25282	0.000937663
ygdR	hypothetical protein	2.25033	0.0232346
gltT	tRNA	2.24865	0.0220108
yceB	lipoprotein	2.23986	0.000396254
adiY	DNA-binding transcriptional activator	2.23835	0.000975434
fimF	minor component of type 1 fimbriae	2.23735	0.00184884
yhiQ	SAM-dependent methyltransferase	2.23015	0.00013347
cirA	ferric iron-catecholate outer membrane transporter	2.22778	0.0004931
sucD	succinyl-CoA synthetase subunit alpha	2.22624	0.00142465
rfaL	O-antigen ligase	2.22143	0.000635213
hokD	small toxic polypeptide	2.21445	0.00308189
erfK	hypothetical protein	2.21319	0.00855171
ynfG	oxidoreductase, Fe-S subunit	2.21277	0.000751225
yiaF	hypothetical protein	2.2072	0.000756701
yehY	transporter subunit	2.20323	0.000130114
yjhT	hypothetical protein	2.19469	0.00024363
rpsO	30S ribosomal protein S15	2.19433	0.00138959
hyaF	protein involved in nickel incorporation into hydrogenase-1 proteins	2.19291	0.000967279
ymbA	hypothetical protein	2.19184	0.000344056
pqiB	paraquat-inducible protein B	2.1907	0.000313345
ais	hypothetical protein	2.1877	0.00563973
ydgG	inner membrane protein	2.18763	0.0011722
fecE	iron-dicitrate transporter subunit	2.18742	0.00157209
potF	putrescine transporter subunit	2.18705	0.000266589
folM	dihydrofolate reductase isozyme	2.17733	0.000527828
yaeR	lyase	2.17326	0.000458043
pabA	aminodeoxychorismate synthase, subunit II	2.16945	0.000373565
yiaJ	DNA-binding transcriptional repressor	2.16616	0.000339753
yfjL	hypothetical protein	2.16506	0.000527876
ibpB	heat shock chaperone	2.16167	0.00324114
ugpQ	glycerophosphodiester phosphodiesterase, cytosolic	2.16155	0.000190602
marB	hypothetical protein	2.15972	0.01524
ygiQ	hypothetical protein	2.15769	0.0111399
yjeE	ATPase with strong ADP affinity	2.15379	0.000252137
mdoC	membrane protein required for modification of periplasmic glucan	2.15094	0.00367901
gss	fused glutathionylspermidine amidase and glutathionylspermidine synthetase	2.15011	0.000879189
cybC	-	2.14649	0.000266589
ypjA	adhesin-like autotransporter	2.14421	0.0012247
sugE	multidrug efflux system protein	2.14309	0.000304069
csgB	curlin nucleator protein, minor subunit in curli complex	2.13484	0.0273456
tfaS	-	2.13402	0.0121994
amyA	cytoplasmic alpha-amylase	2.13123	0.0019223
cmr	multidrug efflux system protein	2.13056	0.000364684
yncB	oxidoreductase	2.1303	0.00826577
mltB	membrane-bound lytic murein transglycosylase B	2.12854	0.00190788
clpB	protein disaggregation chaperone	2.12765	0.00180988
hlyE	hemolysin E	2.12618	0.0138735
hscA	DnaK-like molecular chaperone-specific for IscU	2.12559	0.00446107
rpmE	50S ribosomal protein L31	2.12458	0.0052278
grpE	heat shock protein	2.12312	0.0023594
argH	argininosuccinate lyase	2.12228	0.000685281
gnd	gluconate-6-phosphate dehydrogenase, decarboxylating	2.11994	0.0030961
yfdH	bactoprenol glucosyl transferase	2.11892	0.0419336
sfsA	DNA-binding transcriptional regulator	2.10973	0.0499631
trkD	potassium transporter	2.10851	0.000478629
prfC	peptide chain release factor RF-3	2.10497	0.0152694
menF	isochorismate synthase 2	2.10472	0.00446074
yfhJ	hypothetical protein	2.10393	0.00072686
yfbH	hypothetical protein	2.10346	0.00199357
argZ	tRNA	2.10111	0.0472581
fecI	RNA polymerase, sigma 19 factor	2.09222	0.00108565
rpmF	50S ribosomal protein L32	2.08495	0.00396174
uvrB	excinulease of nucleotide excision repair, DNA damage recognition component	2.08466	0.00268385
yrdB	hypothetical protein	2.08328	0.00062911
glgA	glycogen synthase	2.08238	0.00467828
yihI	hypothetical protein	2.07817	0.00166347
rdgC	DNA-binding protein, non-specific	2.07689	0.0120274
oppC	oligopeptide transporter subunit	2.07142	0.00152258
yejF	oligopeptide ABC transporter ATP-binding protein	2.05968	0.00142195
yohN	hypothetical protein	2.05802	0.0038212
hslO	heat shock protein Hsp33	2.05709	0.00166591
rfaP	kinase that phosphorylates core heptose of lipopolysaccharide	2.05475	0.00152249
dnaA	chromosomal replication initiator protein DnaA, DNA-binding transcriptional dual regulator	2.05153	0.025369
bipA	GTP-binding protein	2.04539	0.0363348
dppC	dipeptide transporter	2.04505	0.00296169
aroM	hypothetical protein	2.0445	0.035033
rluD	23S rRNA pseudouridine synthase	2.04352	0.00175319
glgX	glycogen debranching enzyme	2.04178	0.00718793
rfaS	lipopolysaccharide core biosynthesis protein	2.03406	0.00118557
yncG	hypothetical protein	2.03093	0.016517
tolA	membrane anchored protein in TolA-TolQ-TolR complex	2.02943	0.00240142
ycdR	enzyme associated with biofilm formation	2.02816	0.000685307
ymgD	hypothetical protein	2.02758	0.038746
sucB	dihydrolipoyltranssuccinase	2.0268	0.00541298
fepA	iron-enterobactin outer membrane transporter	2.02657	0.00109814
sucC	succinyl-CoA synthetase subunit beta	2.0239	0.00620623
yiaC	acyltransferase	2.02386	0.000774358
pal	peptidoglycan-associated outer membrane lipoprotein	2.0228	0.00561882
relE	toxin of the RelE-RelB toxin-antitoxin system	2.01952	0.0162515
marC	transporter	2.01839	0.00127411
yciH	hypothetical protein	2.01832	0.00974639
yheL	intracellular sulfur oxidation protein	2.01669	0.0134797
ylaB	inner membrane protein	2.01567	0.00074326
rfaZ	lipopolysaccharide core biosynthesis protein	2.01422	0.00527523
dam	DNA adenine methylase	2.0128	0.00452492
rfaI	UDP-D-galactose:(glucosyl)lipopolysaccharide- alpha-1,3-D-galactosyltransferase	2.01073	0.00718793
gltD	glutamate synthase, 4Fe-4S protein, small subunit	2.00391	0.00379771
yciA	hydrolase	2.00253	0.0148462
mdlA	multidrug ABC transporter ATP-binding protein	2.00052	0.000955194
Down regulated genes in the mgrB mutant strain
Gene Name	Description	Fold changes	Q-value
srlA	PTS system glucitol/sorbitol-specific transporter subunit IIC	0.0157941	8.78547e-63
srlE	PTS system glucitol/sorbitol-specific transporter subunit IIB	0.0183831	5.3468e-59
srlD	sorbitol-6-phosphate dehydrogenase	0.0212323	1.85218e-52
srlB	PTS system glucitol/sorbitol-specific transporter subunit IIA	0.0219694	5.17131e-57
cstA	carbon starvation protein	0.0247148	1.12141e-17
glpC	sn-glycerol-3-phosphate dehydrogenase (anaerobic), small subunit	0.0252782	3.12164e-40
yfcY	beta-ketoacyl-CoA thiolase, anaerobic, subunit	0.026384	1.67412e-14
treB	PTS system fused trehalose(maltose)-specific transporter subunit IIBC	0.02644	2.1591e-27
glpT	sn-glycerol-3-phosphate transporter	0.0340418	8.34661e-33
fadH	2,4-dienoyl-CoA reductase	0.0390537	1.18996e-09
ykgE	oxidoreductase	0.039252	6.01951e-24
yeeI	hypothetical protein	0.0406946	3.93919e-14
glpB	sn-glycerol-3-phosphate dehydrogenase (anaerobic), membrane anchor subunit	0.0428554	9.88542e-24
fadB	bifunctional 3-hydroxybutyryl-CoA epimerase/delta(3)-cis-delta(2)-trans-enoyl-CoA isomerase/enoyl-CoA hydratase and 3-hydroxyacyl-CoA dehydrogenase	0.04352	2.40521e-09
glpK	glycerol kinase	0.0442663	3.47599e-28
ykgF	amino acid dehydrogenase	0.0452422	4.88065e-25
yfcX	fused enoyl-CoA hydratase, 3-hydroxybutyryl-CoA epimerase, dodecenoyl-CoA D-isomerase, and 3-hydroxyacyl-CoA dehydrogenase, subunit of anaerobic fatty acid oxidation complex	0.0489677	2.91286e-12
aer	fused signal transducer for aerotaxis sensory component and methyl accepting chemotaxis component	0.0496562	3.42689e-36
yjfO	hypothetical protein	0.052758	1.85927e-10
treC	trehalose-6-P hydrolase	0.0535351	8.5175e-19
ydeN	hypothetical protein	0.0538483	5.9931e-38
argT	lysine/arginine/ornithine transporter subunit	0.055431	8.67283e-18
ucpA	oxidoredutase, sulfate metabolism protein	0.0582011	2.6691e-26
gutM	DNA-binding transcriptional activator	0.0600679	1.19444e-37
ykgG	transporter	0.0609742	5.07617e-27
rbsD	cytoplasmic sugar-binding protein	0.0616458	9.19165e-16
glcC	DNA-binding transcriptional dual regulator	0.0631703	8.65441e-12
fadE	acyl coenzyme A dehydrogenase	0.0641345	2.00002e-06
yjfN	hypothetical protein	0.0651391	1.86221e-10
aspA	aspartate ammonia-lyase	0.067584	1.20875e-17
flu	antigen 43 (Ag43) phase-variable biofilm formation autotransporter	0.068195	0.000190602
rihA	ribonucleoside hydrolase 1	0.0692664	5.96963e-30
ygfK	oxidoreductase, Fe-S subunit	0.0701325	9.14546e-10
ybdD	hypothetical protein	0.070643	1.17797e-10
ydcI	DNA-binding transcriptional regulator	0.0711026	7.68392e-12
trg	methyl-accepting chemotaxis protein III, ribose and galactose sensor receptor	0.0716134	1.94361e-29
glpQ	periplasmic glycerophosphodiester phosphodiesterase	0.0716462	4.64688e-25
ygeV	DNA-binding transcriptional regulator	0.0731057	1.88457e-16
dctA	C4-dicarboxylic acid, orotate and citrate transporter	0.0736318	2.55975e-21
ybhQ	inner membrane protein	0.0749355	1.62661e-09
ryeA	miscRNA	0.0903238	8.99075e-07
ompF	outer membrane porin 1a (Ia;b;F)	0.0949221	2.57919e-23
yeiQ	dehydrogenase	0.0972454	3.6473e-09
glpF	glycerol facilitator	0.0982488	4.45787e-13
sseA	3-mercaptopyruvate sulfurtransferase	0.0991139	3.6809e-12
sdhC	succinate dehydrogenase, membrane subunit, binds cytochrome b556	0.101762	1.42777e-09
isrC	miscRNA	0.103347	9.94979e-05
yoaE	membrane protein	0.105773	4.10274e-19
rbsA	fused D-ribose transporter subunits and ATP-binding components ABC sDOWNerfamily	0.107035	1.69546e-17
rpiB	ribose 5-phosphate isomerase B/allose 6-phosphate isomerase	0.1085	9.78695e-16
nagE	fused N-acetyl glucosamine-specific PTS enzyme IICBA components	0.109427	1.40945e-21
yeaA	methionine sulfoxide reductase B	0.114031	3.7451e-10
yejG	hypothetical protein	0.116049	1.94308e-12
lldP	L-lactate permease	0.118114	2.74613e-21
rrfH	5S ribosomal RNA	0.120175	0.0153426
gatY	D-tagatose 1,6-bisphosphate aldolase 2, catalytic subunit	0.122588	4.58719e-18
fucU	L-fucose mutarotase	0.124061	1.18285e-17
fadD	acyl-CoA synthetase	0.125022	2.85705e-07
ygeW	hypothetical protein	0.12603	4.72673e-10
nrdD	anaerobic ribonucleoside-triphosphate reductase	0.127089	2.48055e-15
ymjB	hypothetical protein	0.128378	0.0471437
tnaA	tryptophanase/L-cysteine desulfhydrase, PLP-dependent	0.128778	5.42486e-16
tnaB	-	0.129189	7.18121e-24
tdcB	catabolic threonine dehydratase, PLP-dependent	0.12974	1.01576e-15
aldA	aldehyde dehydrogenase A, NAD-linked	0.129813	6.11276e-08
uxaC	uronate isomerase	0.131864	1.99186e-10
tnaC	tryptophanase leader peptide	0.132997	2.6185e-16
yaiZ	inner membrane protein	0.134172	8.76585e-11
gatZ	D-tagatose 1,6-bisphosphate aldolase 2, subunit	0.135111	3.37401e-16
hybC	hydrogenase 2, large subunit	0.137479	6.567e-19
hcaR	DNA-binding transcriptional regulator	0.138162	7.5172e-13
feaR	DNA-binding transcriptional regulator	0.141884	1.56947e-09
glpA	sn-glycerol-3-phosphate dehydrogenase (anaerobic), large subunit	0.143599	3.02051e-11
yfiQ	fused acyl-CoA synthetase NAD(P)-binding subunit and ATP-binding subunit	0.143971	8.2064e-11
hybA	hydrogenase 2 4Fe-4S ferredoxin-type component	0.148303	3.27585e-17
pspE	thiosulfate:cyanide sulfurtransferase	0.152395	1.53846e-11
ssnA	chlorohydrolase/aminohydrolase	0.153778	2.04643e-06
srlR	DNA-binding transcriptional repressor	0.154074	3.07464e-19
yagE	lyase/synthase	0.154428	6.04011e-16
yfeC	DNA-binding transcriptional regulator	0.155564	2.58129e-07
ygfM	oxidoreductase	0.15945	4.71064e-08
asnT	tRNA	0.160021	1.62795e-05
yeaC	hypothetical protein	0.160712	1.90074e-07
sthA	pyridine nucleotide transhydrogenase, soluble	0.16246	1.48471e-13
fadA	3-ketoacyl-CoA thiolase	0.162844	1.3955e-05
crl	DNA-binding transcriptional regulator	0.163934	5.26459e-08
cysP	thiosulfate transporter subunit	0.164861	0.000219213
asnA	asparagine synthetase A	0.168465	6.29723e-16
yafM	hypothetical protein	0.169043	8.72153e-09
dadA	D-amino acid dehydrogenase	0.170177	2.38204e-08
dinD	DNA-damage-inducible protein	0.17122	1.88052e-05
sdhD	succinate dehydrogenase, membrane subunit, binds cytochrome b556	0.17157	1.67934e-08
hybO	hydrogenase 2, small subunit	0.17387	2.62321e-15
yqeC	hypothetical protein	0.176271	7.80502e-11
yeiT	oxidoreductase	0.177676	1.23824e-17
fruR	DNA-binding transcriptional dual regulator	0.179277	4.05825e-11
hybB	hydrogenase 2 cytochrome b type component	0.180257	1.72826e-16
gatA	-	0.18036	1.81665e-13
gatD	galactitol-1-phosphate dehydrogenase, Zn-dependent and NAD(P)-binding	0.180792	2.74038e-13
aphA	acid phosphatase/phosphotransferase, class B, non-specific	0.181359	1.71938e-15
lldR	DNA-binding transcriptional repressor	0.182641	5.48791e-15
betI	DNA-binding transcriptional repressor	0.183824	6.94819e-11
yihM	sugar phosphate isomerase	0.187361	2.47992e-11
ivbL	ilvB operon leader peptide	0.18808	7.68151e-06
melA	alpha-galactosidase	0.190537	7.51595e-15
yfiA	cold shock protein associated with 30S ribosomal subunit	0.190549	5.15106e-06
ydjF	DNA-binding transcriptional regulator	0.193491	8.09785e-07
puuA	gamma-Glu-putrescine synthase	0.194354	6.3447e-10
yeeR	membrane protein	0.194745	0.000213269
ytfJ	transcriptional regulator	0.198028	9.68912e-09
yjhQ	acetyltransferase	0.198073	2.90768e-17
yqeB	hypothetical protein	0.199808	1.94647e-08
yihL	DNA-binding transcriptional regulator	0.200026	1.02203e-07
mglB	methyl-galactoside transporter subunit	0.201144	1.19182e-13
yjjM	DNA-binding transcriptional regulator	0.20551	1.91389e-16
ygeY	peptidase	0.206752	8.09785e-07
nrdG	anaerobic ribonucleotide reductase activating protein	0.20835	9.23043e-13
fucI	L-fucose isomerase	0.209188	1.44722e-14
fucK	L-fuculokinase	0.209515	5.21835e-16
gatC	PTS system galactitol-specific transporter subunit IIC	0.212382	4.17327e-10
yeiA	oxidoreductase	0.212483	4.45407e-15
insH	IS5 transposase and trans-activator	0.21279	3.99093e-08
gatB	PTS system galactitol-specific transporter subunit IIB	0.213124	2.12808e-10
dppA	dipeptide transporter	0.213675	9.13812e-08
pck	phosphoenolpyruvate carboxykinase	0.216368	1.59761e-08
gutQ	phosphosugar-binding protein	0.221597	6.76076e-13
uxuA	mannonate hydrolase	0.225329	1.05457e-12
yjhP	methyltransferase	0.227675	4.15404e-15
xdhD	fused xanthine/hypoxanthine oxidase, molybdopterin-binding subunit and Fe-S binding subunit	0.22989	2.74901e-06
yabI	inner membrane protein	0.229901	6.62742e-06
hybD	maturation element for hydrogenase 2	0.231283	3.98351e-13
hybE	hydrogenase 2-specific chaperone	0.231982	4.12592e-13
yjiY	inner membrane protein	0.235624	1.37127e-08
ygeX	2,3-diaminopropionate ammonia-lyase	0.236161	4.44533e-07
uxaA	altronate hydrolase	0.237025	2.81649e-08
nmpC	-	0.239007	1.06082e-07
glnH	glutamine transporter subunit	0.239973	1.02153e-10
ackA	acetate kinase A and propionate kinase 2	0.240245	2.9774e-06
ygjH	hypothetical protein	0.247807	2.86685e-08
ydjA	oxidoreductase	0.248145	3.0704e-06
rihC	ribonucleoside hydrolase 3	0.24976	1.3687e-12
betB	betaine aldehyde dehydrogenase	0.251295	8.01543e-07
sbmC	DNA gyrase inhibitor	0.254879	0.00185526
yagF	dehydratase	0.255744	1.6207e-10
malK	bifunctional maltose ABC transporter ATP-binding protein /regulatory protein	0.256202	1.39322e-06
yjiT	hypothetical protein	0.256962	6.96131e-13
kdgK	ketodeoxygluconokinase	0.257252	1.56564e-10
yjhI	DNA-binding transcriptional regulator	0.259687	1.27128e-07
cspA	major cold shock protein	0.261147	0.00179439
yhfZ	hypothetical protein	0.263994	1.01966e-05
cpxP	hypothetical protein	0.265471	3.85563e-05
atoS	sensory histidine kinase in two-component regulatory system with AtoC	0.267705	4.91364e-07
mglA	methyl-galactoside ABC transporter ATP-binding protein	0.267932	6.06865e-10
fumC	fumarate hydratase (fumarase C), aerobic Class II	0.268621	8.31742e-06
yghZ	aldo-keto reductase	0.27092	5.25985e-10
mgsA	methylglyoxal synthase	0.273818	4.17381e-09
dadX	alanine racemase 2, PLP-binding	0.274006	1.5214e-05
glpX	fructose 1,6-bisphosphatase II	0.275749	1.41917e-05
yedW	DNA-binding response regulator in two-component system withYedV	0.276007	5.64862e-06
tdcC	L-threonine/L-serine transporter	0.278054	3.6473e-09
betT	choline transporter of high affinity	0.278067	4.03636e-06
hsdR	endonuclease R	0.279363	4.25632e-06
melR	DNA-binding transcriptional dual regulator	0.280782	0.000643218
yfeD	DNA-binding transcriptional regulator	0.281768	3.06636e-09
ubiC	chorismate pyruvate lyase	0.283076	7.48904e-05
flgN	export chaperone for FlgK and FlgL	0.286309	0.000149134
yeaT	DNA-binding transcriptional regulator	0.286464	1.73478e-06
ydgC	inner membrane protein associated with alginate biosynthesis	0.287337	2.26381e-08
cyoA	cytochrome o ubiquinol oxidase subunit II	0.288785	2.83678e-08
malF	maltose transporter subunit	0.289596	1.06412e-05
ynfM	transporter	0.290997	5.06953e-06
pta	phosphate acetyltransferase	0.291284	1.69023e-06
ybjK	DNA-binding transcriptional regulator	0.291569	0.00093385
nagB	glucosamine-6-phosphate deaminase	0.292186	2.88977e-06
ndk	multifunctional nucleoside diphosphate kinase, apyrimidinic endonuclease, and 3'-phosphodiesterase	0.294049	1.0084e-05
ftn	cytoplasmic ferritin iron storage protein	0.295152	2.30583e-06
glnB	regulatory protein P-II for glutamine synthetase	0.295842	0.000740336
fsaB	fructose-6-phosphate aldolase 2	0.296291	1.01791e-09
yjdP	hypothetical protein	0.297924	4.5444e-06
frdB	fumarate reductase (anaerobic), Fe-S subunit	0.29817	1.06197e-05
tdcD	propionate kinase/acetate kinase C, anaerobic	0.301139	3.14106e-08
nuoC	NADH:ubiquinone oxidoreductase, chain C,D	0.302161	1.18453e-06
ptsA	fused PTS enzymes Hpr component, enzyme I component, and enzyme IIA component	0.307716	1.53057e-09
pmrD	polymyxin resistance protein B	0.308357	0.00363782
flgM	anti-sigma factor for FliA (sigma 28)	0.312512	0.000228196
frdC	fumarate reductase (anaerobic), membrane anchor subunit	0.313902	5.29517e-05
glnP	glutamine transporter subunit	0.315445	1.64943e-08
aceF	pyruvate dehydrogenase, dihydrolipoyltransacetylase component E2	0.315994	3.48651e-07
fucA	L-fuculose-1-phosphate aldolase	0.316104	2.64068e-07
yagN	hypothetical protein	0.316688	4.12212e-06
yohL	hypothetical protein	0.317705	7.76854e-06
yhfY	hypothetical protein	0.317848	0.000346806
yqeF	acyltransferase	0.318158	2.70587e-06
tsx	nucleoside channel, receptor of phage T6 and colicin K	0.320613	0.000441065
yfgG	hypothetical protein	0.321288	2.01388e-05
mokC	regulatory protein for HokC, overlaps CDS of hokC	0.321699	0.00311778
yqiJ	inner membrane protein	0.321874	0.00903223
ygcB	hypothetical protein	0.323011	6.09111e-06
malE	maltose transporter subunit	0.324477	2.24628e-06
fliE	flagellar basal-body component	0.325067	0.00124932
yjcZ	hypothetical protein	0.325366	1.20389e-05
yjhH	lyase/synthase	0.326426	4.12532e-08
gnsA	regulator of phosphatidylethanolamine synthesis	0.327263	0.0136043
yfaO	NUDIX hydrolase	0.329967	3.38812e-08
yafS	SAM-dependent methyltransferase	0.330431	0.000244404
gltI	glutamate and aspartate transporter subunit	0.330545	2.57362e-05
rybA	miscRNA	0.331637	0.000240098
galS	DNA-binding transcriptional repressor	0.332383	2.50988e-06
nuoB	NADH:ubiquinone oxidoreductase, chain B	0.333324	1.1883e-05
cysU	sulfate/thiosulfate transporter subunit	0.333783	0.00259909
rmuC	recombination limiting protein	0.334727	2.33886e-05
ycaM	transporter	0.335384	7.36968e-07
selD	selenophosphate synthase	0.339452	8.89467e-05
yjhX	hypothetical protein	0.339657	2.78316e-06
yjgF	ketoacid-binding protein	0.339691	1.30083e-05
yjcH	inner membrane protein involved in acetate transport	0.340357	9.33921e-07
cysA	sulfate/thiosulfate transporter subunit	0.343315	0.001113
kefG	component of potassium effux complex with KefB	0.343384	0.000969479
mppA	murein tripeptide (L-ala-gamma-D-glutamyl-meso-DAP) transporter subunit	0.344482	7.99544e-08
betA	choline dehydrogenase	0.345322	5.00033e-05
ygiS	transporter subunit	0.34558	2.90716e-05
hscC	Hsp70 family chaperone Hsc62, binds to RpoD and inhibits transcription	0.345913	1.28788e-06
yfeU	PTS component	0.346222	1.18963e-05
puuD	gamma-Glu-GABA hydrolase	0.347629	7.99838e-05
flgK	flagellar hook-filament junction protein 1	0.349711	2.36172e-06
frdA	fumarate reductase (anaerobic) catalytic and NAD/flavoprotein subunit	0.349823	0.000119572
ymfE	inner membrane protein	0.350045	3.82698e-05
ebgC	cryptic beta-D-galactosidase subunit beta	0.350285	1.61727e-05
yqcA	flavoprotein	0.350333	5.00033e-05
modA	molybdate transporter subunit	0.350462	1.23574e-06
yqfA	oxidoreductase, inner membrane subunit	0.352072	0.00592533
hybG	hydrogenase 2 accessory protein	0.352854	3.69271e-05
ybiH	DNA-binding transcriptional regulator	0.354886	0.00494765
hybF	protein involved with the maturation of hydrogenases 1 and 2	0.355812	5.70702e-05
yahN	neutral amino-acid efflux system	0.3561	0.000452726
glnA	glutamine synthetase	0.357024	0.00074087
exo	exonuclease IX (5'-3' exonuclease)	0.357815	1.54176e-05
yigI	hypothetical protein	0.358682	0.00010862
ygiB	outer membrane protein	0.360734	0.000147722
yjdA	hypothetical protein	0.362063	9.97107e-05
yjiX	hypothetical protein	0.36219	0.00042293
fucO	L-1,2-propanediol oxidoreductase	0.362557	1.3955e-05
modF	molybdate ABC transporter ATP-binding protein	0.363397	1.80056e-06
yecI	ferritin-like protein	0.366936	6.41208e-05
nuoA	NADH:ubiquinone oxidoreductase, membrane subunit A	0.367866	1.55087e-05
cysW	sulfate/thiosulfate transporter subunit	0.368005	0.00378195
galK	galactokinase	0.369598	4.00234e-06
tdcE	pyruvate formate-lyase 4/2-ketobutyrate formate-lyase	0.370501	2.21289e-07
kgtP	alpha-ketoglutarate transporter	0.371213	1.19722e-05
aceE	pyruvate dehydrogenase, decarboxylase component E1, thiamin-binding	0.371595	2.32884e-05
fumA	aerobic Class I fumarate hydratase	0.372198	0.000219213
frdD	fumarate reductase (anaerobic), membrane anchor subunit	0.37223	0.000396458
galT	galactose-1-phosphate uridylyltransferase	0.372509	3.3537e-06
fliT	chaperone	0.372783	6.8646e-06
cdaR	DNA-binding transcriptional regulator	0.373711	2.24628e-06
agp	glucose-1-phosphatase/inositol phosphatase	0.376322	0.000687592
gltA	citrate synthase	0.377669	0.000186645
ygfX	hypothetical protein	0.37785	0.000271235
sixA	phosphohistidine phosphatase	0.378211	0.000603987
ygfZ	folate-dependent regulatory protein	0.3789	0.000145687
ebgA	cryptic beta-D-galactosidase subunit alpha	0.379233	1.61139e-06
melB	melibiose:sodium symporter	0.379237	5.19853e-05
ygfY	hypothetical protein	0.380005	0.00185538
xdhA	xanthine dehydrogenase, molybdenum binding subunit	0.38061	0.000773094
ddpX	D-Ala-D-Ala dipeptidase, Zn-dependent	0.381885	5.83744e-05
yeaU	dehydrogenase	0.383084	3.91855e-06
fliD	flagellar filament capping protein	0.383271	3.37109e-05
ygfJ	hypothetical protein	0.384167	0.000672195
ydeW	DNA-binding transcriptional regulator	0.38427	0.000857797
mhpR	DNA-binding transcriptional activator	0.384978	0.000168953
galE	UDP-galactose-4-epimerase	0.385538	1.22183e-05
yccA	inner membrane protein	0.386111	0.000306671
malT	DNA-binding transcriptional activator	0.386122	0.00111394
ybaV	hypothetical protein	0.387314	0.00263859
ubiD	3-octaprenyl-4-hydroxybenzoate decarboxylase	0.388557	0.000269241
sdhA	succinate dehydrogenase, flavoprotein subunit	0.390603	0.000859717
galR	DNA-binding transcriptional repressor	0.390641	5.04293e-06
fucR	DNA-binding transcriptional activator	0.390669	4.91669e-05
dgsA	DNA-binding transcriptional repressor	0.391141	3.41257e-05
gltJ	glutamate and aspartate transporter subunit	0.39152	5.99282e-07
aroL	shikimate kinase II	0.393068	8.43843e-06
fabB	3-oxoacyl-[acyl-carrier-protein] synthase I	0.39307	1.56917e-05
insH	IS5 transposase and trans-activator	0.393282	0.0118289
ygdH	hypothetical protein	0.393619	0.000458299
cysD	sulfate adenylyltransferase, subunit 2	0.393833	0.00824853
rseA	anti-sigma factor	0.395042	0.00062911
topB	DNA topoisomerase III	0.395721	7.06999e-05
atoC	fused response regulator of ato opeon, in two-component system with AtoS	0.397043	8.41904e-05
mmuM	S-methylmethionine:homocysteine methyltransferase	0.397284	0.000286239
yhaL	hypothetical protein	0.398021	0.000562712
agaV	PTS system N-acetylgalactosamine-specific transporter subunit IIB	0.398041	0.00015685
rsd	stationary phase protein, binds sigma 70 RNA polymerase subunit	0.39875	0.00015677
gldA	glycerol dehydrogenase, NAD	0.399042	0.000206569
rbsB	D-ribose transporter subunit	0.400893	5.90381e-05
hisQ	histidine/lysine/arginine/ornithine transporter subunit	0.401008	8.50316e-05
yhiI	HlyD family secretion protein	0.401733	0.00671781
lysA	diaminopimelate decarboxylase, PLP-binding	0.401869	0.00225997
fdoG	formate dehydrogenase-O, large subunit	0.403579	0.00144687
uidR	DNA-binding transcriptional repressor	0.403668	0.00132726
ykgN	IS protein	0.404148	0.00345524
cspG	DNA-binding transcriptional regulator	0.404194	0.00392497
uxuB	D-mannonate oxidoreductase	0.404752	4.10583e-06
lpd	lipoamide dehydrogenase, E3 component is part of three enzyme complexes	0.40488	4.68677e-05
cpdA	cyclic 3',5'-adenosine monophosphate phosphodiesterase	0.406518	3.78202e-05
mcrB	5-methylcytosine-specific restriction enzyme McrBC, subunit McrB	0.407071	2.9323e-05
kdgR	DNA-binding transcriptional regulator	0.407894	0.000118804
ygbI	DNA-binding transcriptional regulator	0.409365	0.00143644
smpB	trans-translation protein	0.410374	5.54453e-05
modC	molybdate transporter subunit	0.410498	2.84797e-05
yedF	hypothetical protein	0.410862	0.000138053
garR	tartronate semialdehyde reductase	0.410958	2.83465e-05
acs	bifunctional acetyl-CoA synthetase/propionyl-CoA synthetase	0.411651	0.000591992
modB	molybdate transporter subunit	0.412173	1.10107e-05
ygjR	NAD(P)-binding dehydrogenase	0.412824	1.54895e-05
araF	L-arabinose transporter subunit	0.415207	5.15106e-06
malG	maltose transporter subunit	0.416707	0.000321567
yfbU	hypothetical protein	0.416939	2.56659e-05
zntA	zinc, cobalt and lead efflux system	0.417357	0.000842717
ygiC	hypothetical protein	0.41746	6.85797e-05
ligB	DNA ligase, NAD(+)-dependent	0.417935	0.00195238
nuoE	NADH:ubiquinone oxidoreductase, chain E	0.418355	0.000100832
yneI	aldehyde dehydrogenase	0.419977	1.66004e-05
ydcO	benzoate transporter	0.420831	5.00033e-05
murP	fused enzyme IIBC components of PTS	0.420971	0.000124628
nadA	quinolinate synthase, subunit A	0.421825	0.00203497
cspI	cold shock protein	0.42271	0.003018
yifB	bifunctional protein, enzyme/transcriptional regulator	0.422769	0.00754582
fliS	flagellar protein potentiates polymerization	0.423295	0.000210452
cysI	sulfite reductase subunit beta	0.423567	0.0021514
yeaY	lipoprotein	0.423793	0.0150185
fliA	RNA polymerase, sigma 28 (sigma F) factor	0.424113	0.00029255
insA	IS1 repressor protein InsA	0.424132	0.0282696
gudD	(D)-glucarate dehydratase 1	0.425031	1.54895e-05
ycbG	hypothetical protein	0.426298	0.00689723
sstT	sodium:serine/threonine symporter	0.426715	0.000620401
flgL	flagellar hook-filament junction protein	0.426984	0.000228675
lacZ	beta-D-galactosidase	0.427025	2.90328e-05
agaW	-	0.427114	0.000485619
yfjG	hypothetical protein	0.427452	5.21265e-05
glnQ	glutamine transporter subunit	0.427554	3.4422e-05
yahD	transcriptional regulator with ankyrin domain	0.428176	0.00663808
yecR	hypothetical protein	0.428323	8.96191e-05
evgA	DNA-binding response regulator in two-component regulatory system with EvgS	0.428795	2.42878e-05
rbsR	DNA-binding transcriptional repressor	0.430311	1.54895e-05
yhhY	acetyltransferase	0.430361	0.00477178
kbaZ	tagatose 6-phosphate aldolase 1, kbaZ subunit	0.431625	2.37078e-05
yjiA	GTPase	0.431902	0.000235419
tdcA	DNA-binding transcriptional activator	0.431953	0.00489337
rpiR	DNA-binding transcriptional repressor	0.432155	2.19479e-05
dicA	regulator for DicB	0.432911	0.002566
yidA	hydrolase	0.433221	0.00010118
hisJ	histidine/lysine/arginine/ornithine transporter subunit	0.433403	0.00031772
yoaF	outer membrane protein	0.434167	0.000319011
iclR	DNA-binding transcriptional repressor	0.438575	0.00169736
yaiI	hypothetical protein	0.438908	3.43158e-05
proV	glycine betaine transporter subunit	0.438937	8.10439e-05
fldA	flavodoxin 1	0.440309	6.79346e-05
phoH	hypothetical protein	0.440341	0.0292848
kptA	2'-phosphotransferase	0.440765	0.0055581
yebE	hypothetical protein	0.441178	0.0280559
cyoB	cytochrome o ubiquinol oxidase subunit I	0.442331	0.000571696
gntT	gluconate transporter, high-affinity GNT I system	0.442693	0.00055839
hdfR	DNA-binding transcriptional regulator	0.443306	0.000584645
lexA	DNA-binding transcriptional repressor	0.443425	0.00165732
ilvB	acetolactate synthase I, large subunit	0.443502	0.000487452
fucP	L-fucose transporter	0.444995	0.00225997
xylF	D-xylose transporter subunit	0.445863	0.00152217
mtr	tryptophan transporter of high affinity	0.445929	0.0111157
insF	IS3 element protein InsF	0.448056	0.0450099
araC	DNA-binding transcriptional dual regulator	0.449444	0.00518656
udp	uridine phosphorylase	0.452834	0.000340416
murI	glutamate racemase	0.453245	0.000626514
yfaW	enolase	0.453251	0.00117167
yeaE	oxidoreductase	0.45452	0.00543642
ego	fused AI2 transporter subunits and ATP-binding components of ABC sDOWNerfamily	0.455713	0.00690399
smg	hypothetical protein	0.455766	0.0328018
insA	IS1 repressor protein InsA	0.457187	0.0348287
pspF	DNA-binding transcriptional activator	0.457998	0.00229774
malS	alpha-amylase	0.459704	0.00059232
yhbT	lipid carrier protein	0.461458	0.00275029
dcuA	C4-dicarboxylate antiporter	0.462111	0.00160941
ybaE	transporter subunit	0.462123	0.00124355
malM	maltose regulon periplasmic protein	0.463519	0.00438666
ugpB	glycerol-3-phosphate transporter subunit	0.46564	0.000614399
hycI	protease involved in processing C-terminal end of HycE	0.466229	0.00473841
cysN	sulfate adenylyltransferase, subunit 1	0.468613	0.0113866
ybfM	outer membrane porin	0.46881	0.000248297
yigZ	elongation factor	0.468838	0.000151252
mtgA	biosynthetic peptidoglycan transglycosylase	0.469565	0.00663808
gcvA	DNA-binding transcriptional dual regulator	0.470562	0.00555591
astC	succinylornithine transaminase, PLP-dependent	0.470579	0.000471079
yggG	peptidase	0.470647	0.00684405
cysJ	sulfite reductase subunit alpha, flavoprotein	0.471077	0.0175079
yfhQ	methyltransferase	0.471999	0.000499316
znuC	zinc transporter subunit	0.472139	0.000523311
sodB	sDOWNeroxide dismutase, Fe	0.472187	0.00554224
zraS	sensory histidine kinase in two-component regulatory system with ZraR	0.472653	0.00458302
gcvT	glycine cleavage complex aminomethyltransferase	0.472809	0.0212838
glnL	sensory kinase in two-component regulatory system with GlnG	0.473496	0.000208739
yedE	inner membrane protein	0.47375	0.00152368
ybaZ	methyltransferase	0.474562	0.000603943
rbbA	fused ribosome-associated ATPases	0.474698	0.00768331
fliC	flagellar filament structural protein	0.476735	0.000943416
flgB	flagellar component of cell-proximal portion of basal-body rod	0.477064	0.00391022
ubiA	p-hydroxybenzoate octaprenyltransferase	0.479599	0.00123964
abgR	DNA-binding transcriptional regulator	0.48033	0.000820174
malI	DNA-binding transcriptional repressor	0.480946	0.000874855
nanA	N-acetylneuraminate lyase	0.481383	0.0124234
nuoF	NADH:ubiquinone oxidoreductase, chain F	0.481712	0.00127411
yqiK	hypothetical protein	0.483098	0.0229886
dcd	2'-deoxycytidine 5'-triphosphate deaminase	0.483203	0.000717743
trpR	DNA-binding transcriptional repressor	0.485007	0.0232249
ydcJ	hypothetical protein	0.485779	0.00133653
pepQ	proline dipeptidase	0.486035	0.00107892
cheW	purine-binding chemotaxis protein	0.48634	0.00090373
flhD	DNA-binding transcriptional dual regulator	0.488061	0.0130474
lamB	maltose outer membrane porin	0.490011	0.00499985
yeeS	DNA repair protein	0.490517	0.0400828
ycjN	sugar transporter subunit	0.490879	0.000679338
rbsC	D-ribose transporter subunit	0.491589	0.00149687
insH	IS5 transposase and trans-activator	0.492309	0.045463
yeeE	inner membrane protein	0.492355	0.0492448
ykfB	hypothetical protein	0.492853	0.00171627
lipA	lipoate synthase	0.493226	0.00432654
tsr	methyl-accepting chemotaxis protein I, serine sensor receptor	0.493803	0.0140373
yehT	response regulator in two-component system withYehU	0.494847	0.00251173
crp	DNA-binding transcriptional dual regulator	0.495379	0.0051603
gltK	glutamate and aspartate transporter subunit	0.495525	0.00072536
yebG	hypothetical protein	0.49661	0.0232249
yhbS	acyltransferase	0.497926	0.00321098
actP	acetate transporter	0.498161	0.00252799
yegW	DNA-binding transcriptional regulator	0.499106	0.00107892
ygaH	inner membrane protein	0.49995	0.00216563
